# Supplementary material for: Factors Associated with Decisional Regret After Shared Decision Making for Patients Undergoing Total Knee Arthroplasty
Source: Healthcare (Basel). 2025 Jul 3;13(13):1597. doi: 10.3390/healthcare13131597 (PMC12250144; doi:10.3390/healthcare13131597)
Supplement: Supplementary file 1 [file healthcare-13-01597-s001.zip]

Archive with 1 entries (1 files):
- healthcare-3679730-supplementary.pdf
